# Supplementary material for: Orthostatic tremor and its subtypes: a single centre cohort of 74 patients
Source: J Neurol. 2026 Jan 27;273(2):100. doi: 10.1007/s00415-026-13625-3 (PMC12847164; doi:10.1007/s00415-026-13625-3)
Supplement: Supplementary file 2 — Supplementary file2 (XLSX 36 KB) [file 415_2026_13625_MOESM2_ESM.xlsx]

## Sheet: Included patients
Patient Number	Age	Gender	Occupation	Age at Dx (years)	Age of Onset (years)	Delay Dx (years)	Handedness	First Symptom	Affected Area	Other Symptoms	Family Hx	Degree of Consanguinity	Past Medical History	Comorbidities	Psychiatric Condition	Physical Examination	Tremor	RUL Tremor	LUL Tremor	RLL Tremor	LLL Tremor	EMG	Frequency	Med Frequency	Imaging	Blood Tests Done	Medication History	Treatment with Best Response	Duration of OT (years)	Disability	Work Abandonment	Driving	House Adaptation	Carers	Walk Aid	Secondary Tremor Cause	Tremor Subtype	Perampanel
1	68	Female	N/A	63	58	5	R	Stance Disturbance	RLL, LLL, RUL, LUL	N/A	No	N/A	Surgery	N/A	N/A	Writing, Spiral, Standing Up, Stance Abnormalities	N/A	N/A	N/A	N/A	N/A	Yes	17 Hz	17 Hz	Structural MRI Brain, Structural CT Brain	N/A	Propanolol	Alprazolam	10	No	No	Yes	No	No	No	N/A	Primary OT	N/A
2	68	Male	Retired Chef	64	57	7	R	Gait Disturbance	RLL, LLL	N/A	No	N/A	N/A	Alcohol	None	Stance Abnormalities, Gait Abnormalities, Eye Movements	Trunk	Postural	Postural	Postural	Postural	Yes	11-12 Hz	11.5 Hz	Structural MRI Brain, Dopaminergic DaT Scan	N/A	Clonazepam	Clonazepam	9	No	No	Yes	No	No	No	N/A	Primary OT	N/A
3	54	Male	N/A	51	50	1	R	Stance Disturbance	RLL, LLL	N/A	No	N/A	Right rotator cuff injury	N/A	None	Writing, Spiral, Standing Up, Stance Abnormalities	N/A	Postural	Postural	Postural	Postural	Yes	15 Hz	15 Hz	N/A	N/A	Clonazepam	Clonazepam	5	No	No	Yes	No	No	No	N/A	Primary OT	N/A
4	58	Female	N/A	55	38	17	R	Stance Disturbance	RLL, LLL	N/A	Yes	2nd Degree	Sleep apnoea, hypertension, CX hyperparathyroidism	other	Depression	Standing Up, Stance Abnormalities, Helicopter sign	N/A	Postural	Postural	Postural	Postural	Yes	18 Hz	18 Hz	N/A	FBC	Alcohol, Clonazepam	Low weight	21	No	No	No	No	No	No	N/A	Primary OT	N/A
5	63	Male	Retired dentist	59	59	0	R	Stance Disturbance	RLL, LLL	N/A	No	N/A	N/A	Alcohol	N/A	Standing Up, Sensation, Helicopter sign	N/A	Postural	Postural	Postural	Postural	Yes	12-14 Hz	13 Hz	N/A	FBC	Alcohol, Pregabalin	Alcohol	4	No	No	Yes	No	No	No	N/A	Primary OT	N/A
6	27	Male	N/A	27	12	15	R	Tremor	RLL, LLL	N/A	No	N/A	N/A	N/A	Anxiety	Standing Up, Stance Abnormalities, Helicopter sign	N/A	Postural	Postural	Postural	Postural	Yes	10-11 Hz	10.5 Hz	Structural MRI Brain	FBC, U&E, Glucose	Clonazepam, Propanolol	None	15	No	No	Yes	No	No	No	N/A	Pseudo OT	N/A
7	84	Male	N/A	78	78	0	R	Tremor	RLL, LLL	N/A	No	N/A	N/A	N/A	N/A	Standing Up, Helicopter sign	N/A	N/A	N/A	Postural	Postural	Yes	10-12 Hz	11 Hz	N/A	N/A	Clonazepam	Clonazepam	6	No	No	Yes	No	No	No	N/A	Primary OT	N/A
8	77	Female	N/A	77	67	10	R	Stance Disturbance	RLL, LLL	N/A	No	N/A	Hemithyroidectomy, BPPV	N/A	N/A	Standing Up	N/A	N/A	N/A	Postural	Postural	Yes	8-10 Hz	9 Hz	Structural CT Brain	N/A	N/A	N/A	10	No	No	Yes	No	No	No	N/A	Primary OT	N/A
9	49	Female	N/A	45	20	25	L	Tremor	RLL, LLL, RUL, LUL	N/A	No	N/A	N/A	Smoking	Depression	Standing Up	N/A	N/A	N/A	Postural	Postural	Yes	17 Hz	4 Hz	Structural MRI Brain, Structural MRI Spine	FBC, ESR, U&E, Glucose	Clonazepam, Primidone, Pregabalin, Amitriptyline	Pregabalin	24	No	No	No	No	No	No	N/A	Primary OT	N/A
10	62	Male	N/A	57	56	1	R	Tremor	RLL, LLL, RUL, LUL	N/A	No	N/A	N/A	N/A	None	Standing Up	N/A	Postural	Postural	Postural	Postural	Yes	14-18 Hz	16 Hz	Structural MRI Brain, Dopaminergic DaT Scan	FBC, ESR, U&E, Glucose, LFT, GGT, TFT, Vitamin B12	Clonazepam, Primidone, Gabapentin, Topiramate	Clonazepam	5	No	No	Yes	No	No	No	N/A	Primary OT	N/A
11	22	Female	Nurse	22	20	2	R	Tremor	RLL, LLL, RUL, LUL, Head, Trunk	N/A	No	N/A	N/A	N/A	None	Standing Up	Head, Trunk	Postural	Postural	Postural	Postural	Yes	10-20 Hz	15 Hz	Structural MRI Brain	U&E, Glucose, LFT, TFT, Copper, Caeruloplasmin, % Free Copper	Clonazepam	Clonazepam	20	No	No	Yes	No	No	No	N/A	Primary OT	N/A
12	56	Female	N/A	49	49	0	R	Gait Disturbance	RLL, LLL, Head	N/A	No	N/A	N/A	None	None	Standing Up, Face	Head	Postural	Postural	Postural	Postural	Yes	13-15 Hz	14 Hz	Structural MRI Brain	FBC, U&E, Glucose, LFT, TFT, Uric acid, Copper, Caeruloplasmin	Clonazepam, Amitriptyline	Amitriptyline	1	No	No	No	No	No	No	N/A	Primary OT	N/A
13	75	Female	N/A	68	65	3	R	Tremor	RLL, LLL	N/A	No	N/A	N/A	None	None	Standing Up, Stance Abnormalities, Gait Abnormalities	N/A	N/A	N/A	Postural	Postural	Yes	5-7 Hz	6 Hz	Structural MRI Brain, Structural MRI Spine, Dopaminergic DaT Scan	FBC, ESR, CRP, U&E, Glucose, LFT, TFT, Vitamin B12	Clonazepam, Primidone, Gabapentin, Topiramate, Propanolol, Levodopa, Pramipexole, Alprazolam, Ropinirole, Amitriptyline	Clonazepam	10	No	No	No	No	No	No	N/A	Pseudo OT	N/A
14	69	Male	Engineer	68	63	5	R	Low back pain	RLL, LLL, Trunk	N/A	No	N/A	N/A	Smoking, Alcohol	None	Standing Up, Stance Abnormalities, Helicopter sign	N/A	N/A	N/A	Postural	Postural	Yes	16 Hz	16 Hz	Structural MRI Brain, Structural MRI Spine	FBC, ESR, U&E, Glucose, LFT, GGT, TFT, Vitamin B12, Folate, Uric acid, Copper, Caeruloplasmin	Clonazepam	Clonazepam	6	No	No	Yes	No	No	No	N/A	Primary OT	N/A
15	73	Female	N/A	67	63	4	L	Stance Disturbance	Trunk	Smell disturbance, Sleep disturbance	No	N/A	Cervical and back pain, surgery for varicose veins	None	Depression	Writing, Standing Up, Stance Abnormalities	N/A	Postural	Postural	Postural	Postural	Yes	14-18 Hz	16 Hz	Structural MRI Brain, Structural MRI Spine	FBC, ESR, LFT, GGT, TFT	Clonazepam, Primidone, Gabapentin, Topiramate, Valproate, Propanolol, Alprazolam	Clonazepam	7	No	No	No	No	No	No	N/A	Primary OT	N/A
16	72	Male	N/A	52	52	0	R	Tremor	RLL, LLL, RUL, LUL	N/A	Yes	1st Degree	RTA with whiplash injury 1990	None	None	Writing, Spiral, Standing Up, Helicopter sign	N/A	Rest, Postural	Rest, Postural	Postural	Postural	Yes	16 Hz	16 Hz	Structural MRI Spine, Dopaminergic DaT Scan	FBC, ESR, U&E, Glucose, LFT	Clonazepam, Primidone, Phenobarbitone, Gabapentin, Topiramate, Levetiracetam, Propanolol, Levodopa	None	20	No	No	No	No	No	No	N/A	Primary OT	N/A
17	41	Male	Computer support engineer	41	19	22	R	Balance problens	RLL, LLL, RUL, LUL	N/A	Yes	3rd Degree	Asymmetric cerebellar disorder	Smoking, Alcohol	Anxiety, Depression	Standing Up, Stance Abnormalities, Coordination, Helicopter sign	N/A	Postural	Postural	Postural	Postural	Yes	5-6 Hz	5.5 Hz	Structural MRI Brain, Structural MRI Spine	FBC, ESR, CRP, U&E, Glucose, LFT, GGT, TFT, Vitamin B12, Folate, Copper, Caeruloplasmin, % Free Copper	Clonazepam, Propranolol	Clonazepam	20	No	No	Yes	No	No	No	N/A	Pseudo OT	N/A
18	73	Male	N/A	73	19	54	R	Stance Disturbance	RLL, LLL	N/A	No	N/A	Prostate operations, hypertension, hypercholesterolemia, glaucoma.	Smoking	None	Standing Up, Helicopter sign	N/A	N/A	N/A	Postural	Postural	Yes	15 Hz	15 Hz	Structural MRI Brain	FBC, ESR, U&E, Glucose, LFT, GGT, TFT, Vitamin B12, Folate	Alcohol, Clonazepam	Clonazepam	54	No	No	No	No	No	No	N/A	Primary OT	N/A
19	56	Male	Purchasing manager for underground railway	50	36	14	L	Tremor	RLL, LLL	N/A	No	N/A	Operation of left knee, bipolar disorder	Smoking	None	Standing Up, Helicopter sign	N/A	N/A	N/A	Postural	Postural	Yes	16 Hz	16 Hz	Structural MRI Brain	FBC, ESR	Clonazepam	None	20	No	No	Yes	No	No	No	N/A	OT plus - secondary to neuroleptics	N/A
20	61	Female	N/A	56	55	1	R	Stance Disturbance	RLL, LLL	N/A	No	3rd Degree	N/A	None	Anxiety	Standing Up, Sensation	N/A	Postural, Intention	Postural, Intention	Postural	Postural	Yes	16 Hz	16 Hz	Structural MRI Brain, Dopaminergic DaT Scan	FBC, ESR, CRP, U&E, Glucose, LFT, GGT, TFT, Vitamin B12, Folate	Clonazepam, Propanolol, Pregabalin	None	6	No	No	No	No	No	No	N/A	Primary OT	N/A
21	38	Male	N/A	38	36	2	R	Tremor	RLL, LLL	N/A	No	N/A	Gout, nose fracture.	None	None	Standing Up, Stance Abnormalities	N/A	N/A	N/A	Postural	Postural	Yes	14-18 Hz	16 Hz	Structural MRI Brain	FBC, ESR, CRP, U&E, Glucose, LFT, GGT, TFT, Vitamin B12, Folate	N/A	None	2	No	No	Yes	No	No	No	N/A	Primary OT	N/A
22	44	Female	N/A	40	38	2	R	Tremor	RLL, LLL, RUL, LUL	N/A	No	N/A	Asthma	None	Anxiety	Writing, Spiral, Standing Up, Helicopter sign	N/A	Intention	Intention	Postural	Postural	Yes	15-17 Hz	16 Hz	Structural MRI Brain, Structural MRI Spine, Dopaminergic DaT Scan	FBC, ESR, CRP, U&E, Glucose, LFT, GGT, TFT, Vitamin B12, Folate, Copper, Caeruloplasmin, % Free Copper	Clonazepam, Topiramate, Amitriptyline, Benzhexol	Amitriptyline	6	No	No	Yes	No	No	No	N/A	Primary OT	N/A
23	54	Female	N/A	54	44	10	R	Pain	RLL, LLL	N/A	No	N/A	Laminectomy L5-L4 and spinal fusion in 1993, implant of spinal cord stimulator for pain 2001.	None	None	Spiral, Power	N/A	N/A	N/A	Postural	Postural	Yes	16-17 Hz	16.5 Hz	Structural MRI Brain	FBC, ESR, CRP, U&E, Glucose, LFT, GGT, TFT, Vitamin B12, Folate, Copper, Caeruloplasmin	Clonazepam, Gabapentin	Gabapentin	11	No	No	Yes	No	No	No	N/A	Primary OT	N/A
24	54	Female	Self-employed as a business consultant	40	38	2	R	Tremor	RLL, LLL	N/A	No	N/A	N/A	Smoking	None	Stance Abnormalities, Gait Abnormalities, Reflexes, Helicopter sign, Other	N/A	N/A	N/A	Postural	Postural	Yes	17 Hz	17 Hz	Structural MRI Brain	N/A	Alcohol, Clonazepam, Propanolol	Clonazepam	14	No	No	Yes	No	No	No	N/A	Primary OT	N/A
25	72	Male	N/A	70	62	8	R	Stance Disturbance	RLL, LLL	N/A	No	N/A	N/A	None	None	Standing Up, Stance Abnormalities	N/A	Postural	Postural	Postural	Postural	Yes	14 Hz	14 Hz	N/A	N/A	Clonazepam, Primidone, Gabapentin, Topiramate, Levodopa, Alprazolam, Rotigotine, Amantadine	None	10	No	No	No	No	No	No	N/A	Primary OT	N/A
26	66	Male	Engineering Jobs	63	56	7	R	Stance Disturbance	RLL, LLL	N/A	No	N/A	N/A	Smoking, Alcohol	None	Standing Up	Trunk	N/A	N/A	Postural	Postural	Yes	13-14 Hz	13.5 Hz	Structural MRI Brain	FBC, ESR	Alcohol, Clonazepam, Primidone, Gabapentin	Primidone	8	No	No	Yes	No	No	No	N/A	Primary OT	N/A
27	75	Female	Retired school teacher	75	72	3	R	Stance Disturbance	RLL, LLL	N/A	No	N/A	Cancer of the uterus	Smoking	None	Spiral, Standing Up, Stance Abnormalities	N/A	N/A	N/A	Postural	Postural	Yes	17-18 Hz	17.5 Hz	Structural MRI Brain	FBC, ESR, CRP, U&E, Glucose, LFT, TFT, Vitamin B12, Folate	Alcohol, Clonazepam, Primidone	None	4	No	No	No	No	No	No	N/A	Primary OT	N/A
28	77	Female	Retired teacher	N/A	57	N/A	R	Stance Disturbance	RLL, LLL	N/A	No	N/A	Thyroid cancer 1997	None	None	Standing Up, Stance Abnormalities	N/A	N/A	N/A	Postural	Postural	Yes	14 Hz	14 Hz	Structural MRI Brain	N/A	Alprazolam	Alprazolam	24	No	No	No	No	No	No	N/A	Primary OT	N/A
29	79	Male	N/A	77	73	4	R	Stance Disturbance	RLL, LLL	N/A	No	N/A	Type II diabetes mellitus, hypertension, prostatism	Alcohol	None	Standing Up, Helicopter sign	N/A	Postural	Postural	Postural	Postural	Yes	14 Hz	14 Hz	Structural MRI Brain	N/A	Clonazepam, Gabapentin, Levodopa, Pramipexole	Clonazepam	7	No	No	Yes	No	No	No	N/A	Primary OT	N/A
30	71	Female	N/A	50	40	10	R	Stance Disturbance	RLL, LLL	N/A	No	N/A	Splenectomy	Alcohol	None	Standing Up, Gait Abnormalities	N/A	Postural	Postural	Postural	Postural	Yes	12-13 Hz	12.5 Hz	N/A	N/A	Clonazepam, Gabapentin	Gabapentin	31	Yes	No	Yes	No	No	No	N/A	Primary OT	N/A
31	80	Female	N/A	63	59	4	R	Stance Disturbance	RLL, LLL, RUL, LUL, Head	N/A	No	N/A	N/A	Smoking	Depression	Writing, Spiral, Face, Voice	Head	N/A	Postural	Postural	Postural	Yes	16-17 Hz	16.5 Hz	Structural MRI Brain, Dopaminergic DaT Scan	Glucose	Primidone, Gabapentin, Levodopa, Others	Primidone	20	Yes	Yes	No	No	Yes	No	N/A	Primary OT	N/A
32	68	Female	Teacher of horticulture	63	50	13	R	Stance Disturbance	RLL, LLL	N/A	No	N/A	Spinal surgery for road traffic accident, 1996. Appendicectomy in 1957, pulmonary embolism, thyroidectomy	N/A	Anxiety	Standing Up, Stance Abnormalities, Gait Abnormalities	N/A	Postural	Postural	Postural	Postural	Yes	17 Hz	17 Hz	N/A	N/A	Clonazepam, Primidone, Gabapentin, Topiramate	Clonazepam	20	Yes	Yes	No	No	Yes	No	N/A	Primary OT	N/A
33	46	Female	N/A	39	39	0	R	Stance Disturbance	RLL, LLL	N/A	No	N/A	Hypersomnolence	N/A	Other	N/A	N/A	Postural	Postural	Postural	Postural	Yes	15-16 Hz	15.5 Hz	Structural MRI Brain	N/A	Clonazepam, Gabapentin, Topiramate, Levodopa	Topiramate	9	Yes	Yes	Yes	No	Yes	No	N/A	Primary OT	N/A
34	54	Female	Nurse	51	46	5	R	Stance Disturbance	RLL, LLL	N/A	Yes	1st Degree	N/A	N/A	None	N/A	N/A	Postural	Postural	Postural	Postural	Yes	17 Hz	17 Hz	N/A	N/A	Clonazepam, Gabapentin, Topiramate, Propanolol	Topiramate	8	Yes	No	No	No	No	No	N/A	Primary OT	N/A
35	68	Female	Auxiliary nurse	55	53	2	R	Stance Disturbance	RLL, LLL	N/A	Yes	2nd Degree	Migraine, hypothyroidism	N/A	None	Standing Up, Stance Abnormalities, Gait Abnormalities	N/A	N/A	N/A	Postural	Postural	Yes	18 Hz	18 Hz	Structural MRI Brain	N/A	Clonazepam, Gabapentin, Propanolol	Gabapentin	13	Yes	Yes	No	Yes	No	No	N/A	Primary OT	N/A
36	53	Male	Unemployed	43	43	0	R	Other	RLL, LLL, RUL, LUL	N/A	No	N/A	Inflammatory bowel disease	Smoking, Alcohol	Depression	Standing Up, Helicopter sign	N/A	Postural	Postural	Postural	Postural	Yes	11-12 Hz	11.5 Hz	Structural MRI Brain, Dopaminergic DaT Scan	FBC, ESR, CRP, U&E, Glucose	Alcohol, Gabapentin, Propanolol, Pregabalin	Alcohol	10	Yes	Yes	No	No	No	No	N/A	Primary OT	N/A
37	69	Female	Retired auxiliary nurse	N/A	56	N/A	R	Tremor	RLL, LLL	N/A	Yes	2nd Degree	Migraine, hypothyroidism	N/A	N/A	Stance Abnormalities, Gait Abnormalities, Helicopter sign	N/A	N/A	N/A	Postural	Postural	Yes	18 Hz	18 Hz	Structural MRI Brain	FBC, ESR, CRP, U&E	Clonazepam, Gabapentin, Propanolol	Gabapentin	13	Yes	No	No	No	No	No	N/A	Primary OT	N/A
38	58	Female	Retail shop worker	56	53	3	R	Tremor	RLL, LLL	N/A	Yes	1st Degree	N/A	N/A	N/A	Standing Up, Gait Abnormalities, Helicopter sign	N/A	N/A	N/A	Postural	Postural	Yes	15 Hz	15 Hz	Structural MRI Brain, Structural MRI Spine	N/A	N/A	None	5	Yes	No	No	No	No	No	N/A	Primary OT	N/A
39	85	Male	N/A	N/A	65	N/A	R	Stance Disturbance	RLL, LLL	N/A	No	N/A	Stroke 1998, atrial fibrillation	N/A	Anxiety	Writing, Standing Up, Helicopter sign	N/A	Postural	Postural	Postural	Postural	Yes	14 Hz	14 Hz	Structural MRI Brain, Structural MRI Spine	FBC, ESR, CRP, U&E, Glucose, LFT, GGT, TFT, Vitamin B12, Folate	Gabapentin, Amitriptyline	Gabapentin	20	Yes	No	No	No	No	No	N/A	Primary OT	N/A
40	76	Female	N/A	67	54	13	R	Tremor	RLL, LLL, RUL, LUL, Trunk	N/A	No	N/A	Osteoarthritis, duodenal ulcer	N/A	N/A	Writing, Spiral, Helicopter sign	Trunk	Postural	Postural	Postural	Postural	Yes	16 Hz	16 Hz	Structural MRI Brain, Structural MRI Spine	CRP, U&E	Clonazepam, Primidone, Propanolol, Levodopa	Clonazepam	22	Yes	No	No	No	Yes	No	N/A	Primary OT	N/A
41	64	Female	N/A	58	57	1	R	Tremor	RLL, LLL	N/A	No	N/A	Hypertension	Smoking	None	Standing Up, Stance Abnormalities, Gait Abnormalities	N/A	N/A	N/A	Postural	Postural	Yes	16-34	25 Hz	Structural MRI Brain, Structural MRI Spine, Dopaminergic DaT Scan	FBC, CRP, U&E, Glucose, LFT, TFT	Alcohol, Clonazepam, Primidone, Gabapentin, Levodopa, Selective serotonin reuptake inhibitor	Clonazepam	6	Yes	Yes	No	Yes	Yes	Yes	N/A	Primary OT	N/A
42	79	Female	Retired	65	64	1	L	Gait Disturbance	RLL, LLL	N/A	No	N/A	Hip replacement, hypertension, hypercholesterolemia.	None	None	Writing, Spiral, Standing Up, Stance Abnormalities, Gait Abnormalities	N/A	Postural	Postural	Postural	Postural	Yes	6-12 Hz	9 Hz	Structural MRI Brain, Structural MRI Spine	FBC, ESR, CRP, U&E, Glucose, LFT, TFT	Alcohol, Alprazolam	Alprazolam	20	Yes	No	No	Yes	Yes	Yes	N/A	Pseudo OT	N/A
43	89	Female	N/A	75	62	13	R	Stance Disturbance	RLL, LLL	N/A	No	N/A	N/A	None	None	Spiral, Standing Up	N/A	N/A	N/A	Postural	Postural	Yes	14-17 Hz	15.5 Hz	Structural MRI Brain	FBC, ESR, CRP, U&E, Glucose, LFT, GGT, TFT	Alcohol, Clonazepam, Primidone, Levodopa, Alprazolam	Clonazepam	27	Yes	No	No	No	No	Yes	N/A	Primary OT	N/A
44	80	Female	N/A	66	30	36	R	Stance Disturbance	RLL, LLL	N/A	No	N/A	Neuropathy	None	None	Standing Up, Stance Abnormalities, Sensation	N/A	N/A	N/A	Postural	Postural	Yes	14 Hz	14 Hz	Structural MRI Brain, Structural MRI Spine	FBC, ESR, CRP, U&E, Glucose	Gabapentin, Topiramate, Levodopa, Alprazolam, Pregabalin, Amitriptyline, Selective serotonin reuptake inhibitor	Clonazepam	50	Yes	Yes	No	Yes	Yes	Yes	N/A	Primary OT	N/A
45	76	Male	N/A	67	65	2	R	Gait Disturbance	RLL, LLL, Trunk	Smell disturbance, Sleep disturbance	No	N/A	Stroke 1998,. Atrial fibrillation	None	Depression	Writing, Spiral	N/A	Postural	N/A	N/A	N/A	Yes	14 Hz	14 Hz	Structural MRI Brain, Structural MRI Spine, Dopaminergic DaT Scan	FBC, ESR, U&E, Glucose, LFT, GGT, TFT, Vitamin B12, Folate	Alcohol, Gabapentin, Diazepam, Amitriptyline	Gabapentin	11	Yes	Yes	No	No	Yes	Yes	N/A	Primary OT	N/A
46	55	Female	Farmer	51	48	3	R	Tremor	RLL, LLL	N/A	No	N/A	Ankylosing spondylitis 2004	Smoking	None	Standing Up	N/A	N/A	N/A	Postural	Postural	Yes	14-18 Hz	16 Hz	Structural MRI Brain, Structural MRI Spine	FBC, ESR, U&E, Glucose, LFT, TFT	Alcohol, Primidone	Primidone	7	Yes	No	No	No	Yes	Yes	N/A	Primary OT	N/A
47	65	Female	N/A	58	43	15	R	Tremor	RLL, RUL	N/A	Yes	1st Degree	Pancreatic cancer	None	Depression	Writing, Spiral	N/A	Rest, Postural, Intention	Rest, Postural, Intention	Postural	Postural	Yes	14-18	16 Hz	Structural MRI Brain	N/A	Alcohol, Clonazepam, Primidone, Phenobarbitone, Gabapentin, Topiramate, Propanolol, Levodopa, Selective serotonin reuptake inhibitor	Gabapentin	22	Yes	No	No	Yes	Yes	Yes	N/A	Primary OT	N/A
48	64	Female	Buyer for a computer company	N/A	52	N/A	R	Tremor	RLL, LLL	N/A	Yes	1st Degree	Tonsillectomy, appendicectomy, cholecystectomy, hysterectomy, hypertension, hiatus hernia, arthritic pain	None	None	Spiral, Standing Up, Gait Abnormalities, Helicopter sign	N/A	N/A	N/A	Postural	Postural	Yes	15-16 Hz	15.5 Hz	Structural MRI Brain	FBC, ESR, Vitamin B12	Gabapentin	None	12	Yes	No	No	No	No	Yes	N/A	Primary OT	N/A
49	65	Female	N/A	65	53	12	R	Tremor of left leg	RLL, LLL	N/A	No	2nd Degree	Benign breast lump	Smoking	Depression	Standing Up	N/A	N/A	N/A	N/A	Postural	Yes	14-18 Hz	16 Hz	N/A	N/A	Alcohol, Propanolol, Amitriptyline, Selective serotonin reuptake inhibitor	None	12	Yes	Yes	No	Yes	Yes	No	N/A	Primary OT	N/A
50	52	Male	Works in electrical systems.	52	42	10	R	Stance Disturbance	RLL, LLL	N/A	Yes	1st Degree	N/A	None	None	Standing Up, Stance Abnormalities, Gait Abnormalities	Head, Other	Postural	Postural	Postural	Postural	Yes	14-18 Hz	16 Hz	Structural MRI Brain, Structural MRI Spine	FBC, ESR, CRP, U&E, Glucose, LFT	Gabapentin, Propanolol	Gabapentin	10	Yes	No	No	Yes	No	Yes	N/A	Primary OT	N/A
51	45	Female	N/A	44	38	6	R	Tremor	RLL, LLL	Sleep disturbance	Yes	1st Degree	Osteoarthritis, asthma, shoulder dislocation	None	Depression	Standing Up, Stance Abnormalities, Gait Abnormalities	N/A	N/A	N/A	Postural	Postural	Yes	12-18 Hz	15 Hz	Structural MRI Brain	FBC, ESR, CRP, U&E, Glucose, LFT, Vitamin B12, Folate	Clonazepam, Gabapentin, Levodopa, Alprazolam	None	7	Yes	No	No	No	No	Yes	N/A	Primary OT	N/A
52	66	Female	N/A	60	40	20	R	Tremor	RLL, LLL	N/A	No	N/A	Hypothyroidism, hypercholesterolemia, depression, sensorineural hearing loss	Smoking	Anxiety	Standing Up, Sensation	N/A	N/A	N/A	Postural	Postural	Yes	15 Hz	15 Hz	Structural MRI Brain	FBC, ESR, CRP, U&E, Glucose, LFT, GGT, TFT	Gabapentin	Gabapentin	26	Yes	Yes	No	No	No	Yes	N/A	Primary OT	N/A
53	46	Female	Masters student in speech and language therapy	45	40	5	R	Tremor	RLL, LLL	N/A	No	N/A	N/A	None	Depression	Standing Up, Helicopter sign	N/A	N/A	N/A	Postural	Postural	Yes	15-16 Hz	15.5 Hz	Structural MRI Brain, Structural MRI Spine	FBC, ESR, CRP, U&E, Glucose, LFT, GGT, TFT, Vitamin B12, Folate	Clonazepam, Propanolol	Clonazepam	6	Yes	No	No	No	No	Yes	N/A	Primary OT	N/A
54	68	Female	N/A	60	59	1	R	Stance Disturbance	RLL, LLL	N/A	No	N/A	N/A	Smoking	None	Standing Up, Stance Abnormalities, Gait Abnormalities	N/A	N/A	N/A	Postural	Postural	Yes	16 Hz	16 Hz	Structural MRI Brain, Structural MRI Spine	FBC, ESR, CRP, U&E, Glucose, LFT, TFT	Diazepam	Diazepam	10	Yes	Yes	No	Yes	Yes	Yes	N/A	Primary OT	N/A
55	69 (deceased)	Female	N/A	N/A	N/A	N/A	N/A	N/A	N/A	N/A	N/A	N/A	N/A	N/A	None	Standing Up, Helicopter sign	N/A	N/A	N/A	N/A	N/A	N/A	12-14 Hz	13 Hz	N/A	N/A	N/A	N/A	N/A	N/A	N/A	N/A	N/A	N/A	N/A	N/A	Primary OT	N/A
56	74	Female	Retired	52	N/A	N/A	R	Stance Disturbance	RLL, LLL, RUL, LUL	N/A	No	N/A	Pulmonary embolism, thyriodectomy, fibroadenoma of her L breast, surgery for a uterine prolapse, blepharoplasty, frozen shoulder	Smoking	Anxiety	Standing Up, Helicopter sign, Writing Spirals	Postural hands tremor	Postural	Postural	Postural	Postural	Yes	17 Hz	17 Hz	N/A	N/A	Clonazepam, Gabapentin, Primidone, Sinemet, Ropinirole, Propranolol, Topiramate, Mirtazapine, Alprazolam	Gabapentin	22	Yes	No	No	No	No	Yes	N/A	Primary OT	N/A
57	74	Female	N/A	58	58	5	R	Stance Disturbance	RLL, LLL, RUL	N/A	No	N/A	DVT, primary adenocarcinoma of the gallbladder, mild carpal tunnel syndrome in both wrists, L5/S1 disc protrusion (left S1 nerve root compromise)	None	None	Standing Up, Stance Abnormalities, Gait Abnormalities, Writing Spirals	N/A	Postural	Postural	Postural	Postural	Yes	17 Hz	17 Hz	Structural MRI Brain, Structural MRI Spine	FBC, CRP, U&E, LFTs, Glucose test	Alprazolam	Alprazolam	16	Yes	No	No	No	Yes	Yes	N/A	Primary OT	N/A
58	77	Female	N/A	39	30	9	R	Stance Disturbance	RLL, LLL, RUL, LUL	N/A	No	N/A	Hyperthyroidism	None	None	Standing Up, Stance Abnormalities, Helicopter sign	N/A	Postural	Postural	Postural	Postural	Yes	12-13 Hz	12.5 Hz	N/A	N/A	Gabapentin, Alprazolam, Clonazepam, Primidone, Topiramate	Gabapentin	38	Yes	No	No	No	Yes	Yes	N/A	Primary OT	N/A
59	74	Male	Retired	66	59	7	R	Abdomen	RLL, LLL, RUL, LUL, Neck, Trunk	Significant dysarthria	No	N/A	Cerebrovascular Accident (2015), hypertension, hypercholesterolaemia	Smoking, Alcohol	Depression	Standing Up, Stance Abnormalities, Writing Spirals, Helicopter sign, Dysarthria, Dysphonia, Voice tremor	N/A	Postural	Postural	Postural	Postural	Yes	11-12 Hz	11.5 Hz	Structural MRI Brain, Dopaminergic DaT Scan	N/A	Clonazepam	Clonazepam	15	No	No	No	No	No	No	N/A	Primary OT with abdominal manifestation	N/A
60	60	Male	N/A	50	45	5	R	Stance Disturbance	RLL, LLL, RUL, LUL	N/A	No	N/A	Pulmonary embolus (September 2020), depression	None	None	Stance Abnormalities, Helicopter sign	N/A	Postural	Postural	Postural	Postural	Yes	15 Hz	15 Hz	Structural MRI Brain	FBC, General Biochemistry, CRP, U&E, LFTs	Clonazepam	None	15	Yes	No	Yes	No	No	No	N/A	Primary OT	N/A
61	53	Female	N/A	38	38	0	R	Stance Disturbance	RLL, LLL, RUL, LUL	N/A	No	N/A	Sleep apnoea, hypothyroidism	None	None	Standing Up, Stance Abnormalities, Helicopter sign	N/A	Postural	Postural	Postural	Postural	Yes	15-16 Hz	15.5 Hz	N/A	N/A	Clonazepam, Gabapentin, Levodopa, Topiramate	Topiramate	15	Yes	No	Yes	No	No	No	N/A	Primary OT	N/A
62	71 (deceased)	Male	Retired Pharmacist	65	59	6	R	Stance Disturbance, Tremor in her legs	RLL, LLL, RUL, LUL, Voice tremor	N/A	Yes (Alzheimer’s disease in mum, Parkinson's disease in grandmother)	N/A	Asthma, coeliac disease, spinal canal stenosis at L4/L5 and L5-S1	None	Depression	Standing Up, Stance Abnormalities, Messy handwriting	N/A	Intentional	Intentional	Postural	Postural	Yes	14 Hz	14 Hz	Structural MRI Brain, Dopaminergic DaT Scan	N/A	Perampanel, Metoprolol, Propranolol, Clonazepam, Lamitrigine, Topiramate, Keppra, Primidone, Alprazolam, Primidone, Gabapentin, Sinemet, Mirtazapine, Trihexyphenidyl	Propranolol	12	Yes	No	Yes	No	No	Yes	N/A	Primary OT	Perampanel and the dose was built up to 6mg a day. It provided a very transient improvement in his walking. However, because of the pronounced sedation and lack of prolonged benefit he had to come off it.
63	43	Male	Remote IT worker	35	21	14	R	Imbalance	RLL, LLL, RUL, LUL	N/A	No	N/A	Mild essential tremor (13 to 14 Hertz), ulcerative colitis	None	Anxiety	Standing Up, Stance Abnormalities, Helicopter sign	N/A	Postural	Postural	Postural	Postural	Yes	10-11 Hz	10.5 Hz	Structural MRI Brain	N/A	Propranolol, Ropinirole, Clonazepam, Sertraline, Fluoxetine, Prochlorperazine, Buspirone, Pregabalin, Quetiapine, Alprazolam, Primidone	None	22	No	No	No	No	No	No	N/A	Primary OT	N/A
64	59	Male	Unemployed	50	42	8	R	Tremors in legs	RLL, LLL, RUL, LUL		No (son gets a slight tremor during stressful situations)	N/A	Personality disorder, intermittent depression and occasional suicidal thoughts, inflammatory bowel disease, glaucoma	Alcohol, Smoking	Depression	Standing Up, Stance Abnormalities, Palpable orthostatic tremor in her legs	N/A	Postural	Postural	Postural	Postural	Yes	11-12 Hz	11.5 Hz	Structural MRI Brain, Dopaminergic DaT Scan	FBC, Electrolytes, LFTs, HbA1c, Lipids	Amitriptyline, Pregabalin, Gabapentin, Propranolol, Clonazepam	None	17	Yes	No	No	No	No	Yes	N/A	OT plus - secondary to neuroleptics	N/A
65	81	Male	N/A	79	77	2	R	Imbalance	RLL, LLL	N/A	No	N/A	Prostate hyperplasia, cataract	Alcohol	None	Standing Up, Stance Abnormalities, Helicopter sign	N/A	N/A	N/A	Postural	Postural	Yes	12-13 Hz	12.5 Hz	Structural MRI Brain, Cervical spine MRI	FBC, Coagulation, General Biochemistry, LFTs, Electrolytes	N/A	None	4	No	No	No	No	No	No	N/A	Primary OT	N/A
66	59	Female	Unemployed	52	48	4	R	Tremor in legs	RLL, LLL, RUL, LUL	Head essential/dystonic tremor	Yes (essential tremor in hands)	1st Degree	Diabetes mellitus, hypertension, psychosis	None	Depression	Standing Up, Stance Abnormalities, Palpable orthostatic tremor in her legs, Helicopter sign	N/A	Postural	Postural	Postural	Postural	Yes	4-6 Hz	5 Hz	Structural MRI Brain, Dopaminergic DaT Scan, MRI Cervical spine	N/A	Propranolol, Alprazolam	Alprazolam	11	Yes	No	No	No	No	Yes	N/A	Pseudo OT	N/A
67	67	Female	Retired, worked in the pharmaceutical industry	65	61	4	R	Stance Disturbance, Tremor in legs	RLL, LL	N/A	No	N/A	Hypertension, hypercholesterolaemia, thalassaemia trait, thyroidectomy for goitre, diabetes mellitus, benign dermoid ovarian cyst	None	None	Standing Up, Stance Abnormalities	N/A	N/A	N/A	Postural	Postural	Yes	7-11 Hz	9 Hz	MRI Lumbar spine	FBC, Coagulation, Haematinics, General Biochemistry, LFTs, Electrolytes, Endocrinology	Meditation	Meditation	6	No	No	No	No	No	No	Thyroidectomy for goitre	Pseudo OT - Hyperthyroidism	N/A
68	67	Male	N/A	66	63	3	R	Bilateral leg weakness	RLL, LLL, RUL, LUL	N/A	No	N/A	Adenocarcinoma of prostate, type 2 diabetes mellitus, asthma, bipolar disorder	Alcohol	Anxiey, Depression	Standing Up, Stance Abnormalities, Palpable orthostatic tremor in her legs, Imbalance, Falls	N/A	Postural	Postural	Postural	Postural	Yes	8-9 Hz	8.5 Hz	Structural MRI Brain	FBC, Coagulation, Haematinics, General Biochemistry, Endocrinology	Propranolol	Propranolol	4	Yes	No	No	No	No	Yes	Bipolar disorder - on Olanzapine + Promethazine	Pseudo OT - Neuroleptics	N/A
69	75	Male	Runs an engineering business	62	55	7	R	Stance Disturbance, Tremor in legs	RLL, LLL, RUL, LUL	Postural, broad base gait	No	N/A	Liver cirrhosis due to excessive alcohol consumption, hypertension, penile cancer, previous lumbar spine surgery, benign paroxysmal positional vertigo	Alcohol, Smoking	None	Standing Up, Stance Abnormalities, Palpable orthostatic tremor in her legs, Writing Spirals	N/A	Postural	Postural	Postural	Postural	Yes	13-14 Hz	13.5 Hz	Structural MRI Brain, MRI cervical spine	N/A	Clonazepam, Primidone, Gabapentin	N/A	20	Yes	No	No	No	No	Yes	N/A	Primary OT	N/A
70	52	Female	Sales assistant	45	43	2	R	Tremor in hands and legs	RLL, LLL, RUL, LUL	Postural tremor	No	N/A	Cholecystectomy, bunionectomy and Morton’s neuroma excision surgery (April 2024)	None	Depression	Standing Up, Stance Abnormalities, Palpable orthostatic tremor in her legs, Postural tremor in both hands	N/A	Postural	Postural	Postural	Postural	Yes	10-12 Hz	11 Hz	CT Head, Structural MRI Brain	N/A	Gabapentin, Primidone, Clonazepam, Propranolol, Mirtazapine, Alprazolam, Insertion of bilateral VIM/ZI DBS electrodes and left-sided subcutaneous implantable pulse generator	Bilateral VIM/ZI deep brain stimulation surgery	9	No	No	No	No	No	No	N/A	OT plus - associated with ET	N/A
71	91 (deceased)	Male	N/A	82	78	4	R	Stance Disturbance, Tremor in legs	RLL, LLL	Large fibre sensory neuropathy, impaired vibration sensation	No	N/A	Axonal peripheral neuropathy, hypertension, cognitive impatrment	None	None	Standing Up, Stance Abnormalities, Palpable orthostatic tremor in her legs, Helicopter sign	N/A	N/A	N/A	Postural	Postural	Yes	10-12 Hz	11 Hz	Structural MRI Brain, MRI cervical spine	N/A	Clonazepam	N/A	13	Yes	No	No	No	Yes	Yes	N/A	Pseudo OT - large fiber sensory neuropathy	N/A
72	29	Female	Unemployed	23	21	2	R	Stance Disturbance, Tremor in legs	RLL, LLL, RUL, LUL	N/A	No	N/A	Autism with a delay in her developmental milestones	None	None	Standing Up, Stance Abnormalities, Palpable orthostatic tremor in her legs, Helicopter sign	N/A	Postural	Postural	Postural	Postural	Yes	11-12 Hz	11.5 Hz	Structural MRI Brain, MRI cervical spine	N/A	Primidone, Clonazepam	N/A	7	Yes	No	No	No	No	Yes	N/A	OT plus - epilepsy and autism	N/A
73	71	Male	N/A	69	60	9	R	Stance Disturbance, Tremor in legs, Imbalance	RLL, LLL, RUL, LUL	Postural tremor	No	N/A	Mild obstructive sleep apnoea, hypertension, hypercholesterolaemia, chronic obstructive pulmonary disease, hyperplasia of prostate, hiatus hernia, gastrooesophageal reflux disease, chronic pain syndrome following hernia operation in 2012, giant cell arteritis, abdominal aortic aneurysm	Smoking, Alcohol	Anxiety	Standing Up, Stance Abnormalities, Palpable orthostatic tremor in her legs, Postural tremor in both hands	N/A	Postural	Postural	Postural	Postural	Yes	12-18Hz	15 Hz	Structural MRI Brain, MRI cervical spine	FBC, Coagulation, Haematinics, General Biochemistry, LFTs, Electrolytes, Endocrinology	Clonazepam	Clonazepam	11	Yes	No	No	No	No	Yes	N/A	Primary OT	N/A
74	85	Female	N/A	68	59	9	R	Stance Disturbance, Tremor in her legs	RLL, LLL, RUL, LUL, Head	Restless leg syndrome	No	N/A	IgG kappa band, Dupuytren's contracture, cerebrovascular disease	None	Anxiey, Depression	Standing Up, Stance Abnormalities, Writing Spirals, Helicopter sign, Head remor, Mild vocal tremor	N/A	Postural	Postural	Postural	Postural	Yes	16-17 Hz	16.5 Hz	CT Head, Dopaminergic DaT Scan	FBC, ESR, biochemical profile, calcium, phosphate, albumin, protein, CRP, lipids and thyroid function - normal. Slightly elevated ALT of 33 (normal: <31) and normal alkaline phosphatase 83 (normal: 30-130), normal bilirubin of 4 (normal: 0-17) but an elevated GGT of 111 (normal: 2-30).	Perampanel, Clonazepam, Primidone, Propranolol, Madopar, Pregabalin, Alprazolam, Gabapentin, Mirtazapine	Gabapentin, Primidone	26	Yes	No	No	No	No	Yes	N/A	OT plus - associated with ET	Perampanel - felt unwell, nausea and drowsy
Abbreviation	Definition
ALP	Alkaline phosphatase
ALT	Alanine aminotransferase
BPPV	Benign paroxysmal positional vertigo
CRP	C-reactive protein
CT	Computed tomography
DaT Scan	Dopamine transporter scan
DBS	Deep brain stimulation
Dx	Diagnosis
DVT	Deep vein thrombosis
EMG	Electromyography
ESR	Erythrocyte sedimentation rate
ET	Essential tremor
FBC	Full blood count
GGT	Gamma-glutamyl transferase
HbA1c	Glycated haemoglobin
HTA	Arterial hypertension
Hx	History
Hz	Hertz
L	Left
LL	Lower limb
LLL	Left lower limb
LFT	Liver function tests
LUL	Left upper limb
MRI	Magnetic resonance imaging
OT	Orthostatic tremor
OT Plus	Orthostatic tremor plus
Pseudo OT	Pseudo-orthostatic tremor
R	Right
RLL	Right lower limb
RTA	Road traffic accident
RUL	Right upper limb
TFT	Thyroid function tests
U&E	Urea and electrolytes
UL	Upper limb
VIM	Ventral intermediate nucleus (thalamus)
ZI	Zona incerta

## Sheet: Excluded patients
Patient Number	Age	Gender	Occupation	Age at Dx (years)	Age of Onset (years)	Delay Dx (years)	Handedness	First Symptom	Affected Area	Other Symptoms	Family Hx	Degree of Consanguinity	Past Medical History	Comorbidities	Psychiatric Condition	Physical Examination	Tremor	RUL Tremor	LUL Tremor	RLL Tremor	LLL Tremor	EMG	Frequency	Medication Frequency	Imaging	Blood Tests Done	Medication History	Treatment with Best Response	Duration of OT (years)	Disability	Work Abandonment	Driving	House Adaptation	Carers	Walk Aid	Secondary Tremor Cause	Tremor Subtype	Perampanel
1	66	Male	N/A	58	58	0	R	Stance Disturbance	RLL, LLL	N/A	No	N/A	Non-Hodgkin lymphoma	N/A	N/A	Standing Up, Face, Voice, Helicopter sign	N/A	N/A	N/A	Postural	Postural	No	N/A	N/A	Structural MRI Brain, Structural MRI Spine	N/A	Primidone, Gabapentin, Topiramate	Primidone	8	No	No	Yes	No	No	No	N/A	N/A (frequency is not available)	N/A
2	51	Female	N/A	N/A	55	N/A	R	Stance Disturbance	RLL, LLL	N/A	No	N/A	Fracture left collar bone and arm, twisted bowel, removal of vulval carcinoma.	N/A	N/A	Standing Up	N/A	N/A	N/A	Postural	Postural	No	N/A	N/A	Structural MRI Brain	FBC, ESR, CRP, U&E, TFT, Vitamin B12	Topiramate, Propranolol	Topiramate	6	No	No	No	No	No	No	N/A	N/A (frequency is not available)	N/A
3	65	Female	N/A	65	63	2	R	Stance Disturbance	RLL, LLL	N/A	No	N/A	Hypothyroidism, hypertension	N/A	N/A	Standing Up, Helicopter sign	N/A	Postural	Postural	Postural	Postural	No	N/A	N/A	N/A	N/A	Alcohol, Clonazepam, Propranolol	Clonazepam	2	No	No	No	No	No	No	N/A	N/A (frequency is not available)	N/A
4	79	Female	N/A	79	72	7	R	Stance Disturbance	RLL, LLL	N/A	No	N/A	Barrett oesophagus, knee replacement, lumbar canal stenosis	N/A	N/A	Standing Up, Gait Abnormalities	N/A	N/A	N/A	Postural	Postural	No	N/A	N/A	Structural MRI Brain, Dopaminergic DaT scan	FBC, U&E, Glucose	Clonazepam, Primidone, Gabapentin, Levodopa	Primidone	7	No	No	Yes	No	No	No	N/A	N/A (frequency is not available)	N/A
5	32	Male	Anthropologist	22	13	9	R	Tremor in legs	RLL, LLL, RUL, LUL	N/A	Yes	1st Degree	Irritable bowel syndrome	Smoking, Alcohol	N/A	Spiral, Standing Up	N/A	Postural	Postural	Postural	Postural	No	N/A	N/A	Structural MRI Brain	FBC, ESR, CRP, U&E, Glucose, LFT, GGT, TFT, Copper, Caeruloplasmin	Alcohol, Propranolol	Alcohol	20	No	No	Yes	No	No	No	N/A	N/A (frequency is not available)	N/A
6	79	Male	N/A	65	65	0	R	Tremor in legs	RLL, LLL	N/A	No	N/A	Ulcerative colitis, myocardial infarction 2004, bilateral hernia	Smoking	N/A	Spiral, Standing Up	N/A	N/A	N/A	Postural	Postural	No	N/A	N/A	Structural MRI Brain, Structural MRI Spine, Dopaminergic DaT scan	FBC, ESR, CRP, U&E, Glucose, LFT, TFT	Clonazepam, Primidone, Gabapentin, Levodopa, Alprazolam, Pregabalin, SSRI	Clonazepam	14	No	No	No	No	No	No	N/A	N/A (frequency is not available)	N/A
7	69	Female	N/A	69	65	4	R	Tremor in legs	RLL, LLL, RUL, LUL	N/A	No	N/A	N/A	Smoking	N/A	Writing, Standing Up	N/A	Postural	Postural	Postural	Postural	No	N/A	N/A	Structural MRI Brain	FBC, U&E, Glucose, TFT	Clonazepam	Clonazepam	4	No	No	Yes	No	No	No	N/A	N/A (frequency is not available)	N/A
8	37	Male	N/A	36	35	1	R	Stance Disturbance	RLL, LLL	N/A	No	N/A	N/A	N/A	N/A	Standing Up	N/A	N/A	N/A	Postural	Postural	Yes	N/A	N/A	Structural MRI Brain	FBC, ESR, CRP, Glucose, Copper	Clonazepam, Phenobarbitone	Clonazepam	2	No	No	Yes	No	No	No	N/A	N/A (frequency is not available)	N/A
9	68	Male	Retired radio producer	56	55	1	R	Stance Disturbance	RLL, LLL	N/A	No	N/A	Diverticulitis 1987	Smoking, Alcohol, Substance Abuse	N/A	Standing Up, Helicopter sign	N/A	Postural	Postural	Postural	Postural	No	N/A	N/A	Structural MRI Brain	FBC, ESR, U&E, Glucose, LFT, Vitamin B12	Alcohol, Clonazepam	Clonazepam	13	No	No	No	No	No	No	N/A	N/A (frequency is not available)	N/A
10	68	Male	N/A	N/A	41	N/A	R	Tremor in legs	RLL, LLL	N/A	Yes	2nd Degree	Hypertension	Smoking, Alcohol	Anxiety	Standing Up, Stance Abnormalities, Gait Abnormalities	Trunk	N/A	N/A	Postural	Postural	No	N/A	N/A	N/A	FBC, ESR, CRP, U&E, Glucose, LFT, Vitamin B12	Alcohol, Primidone, Diazepam	Diazepam	41	No	No	No	No	No	No	N/A	N/A (frequency is not available)	N/A
11	40	Male	Company director	N/A	30	N/A	R	Tremor in legs	RLL, LLL, RUL, LUL	N/A	No	N/A	Essential tremor	Smoking, Alcohol	N/A	Writing, Spiral, Standing Up, Stance Abnormalities	N/A	Postural, Intention	Postural, Intention	Postural	Postural	No	N/A	N/A	Structural MRI Brain	FBC, ESR, CRP, U&E, Glucose, LFT, GGT, TFT, Vitamin B12, Folate, Copper, Caeruloplasmin, % Free Copper	Alcohol, Propranolol, SSRI	Propranolol	10	No	No	Yes	No	No	No	N/A	N/A (frequency is not available)	N/A
12	60	Female	N/A	60	45	15	R	Stance Disturbance	RLL, LLL	N/A	Yes	1st Degree	N/A	N/A	N/A	Standing Up, Helicopter sign	N/A	N/A	N/A	Postural	Postural	No	N/A	N/A	Structural MRI Brain	FBC, ESR, CRP, U&E, LFT, GGT, TFT, Vitamin B12, Folate	N/A	N/A	15	No	No	Yes	No	No	No	N/A	N/A (frequency is not available)	N/A
13	81	Male	N/A	81	71	10	R	Gait Disturbance	RLL, LLL	N/A	No	N/A	Dislocated shoulder 2009, rotator cuff surgery	N/A	N/A	Standing Up, Stance Abnormalities, Gait Abnormalities, Helicopter sign	N/A	N/A	N/A	Postural	Postural	No	N/A	N/A	N/A	N/A	Clonazepam	N/A	10	No	No	No	No	No	Yes	N/A	N/A (frequency is not available)	N/A
14	66	Male	Professor of engineering	66	54	12	R	Tremor in legs	RLL, LLL	Smell disturbance	No	N/A	IBS, hypertension, prostatism, hiatus hernia repair 2000	N/A	N/A	Standing Up, Stance Abnormalities, Helicopter sign	N/A	N/A	N/A	Postural	Postural	No	N/A	N/A	N/A	N/A	Clonazepam	Clonazepam	12	No	No	Yes	No	No	No	N/A	N/A (frequency is not available)	N/A
15	52	Female	N/A	42	14	28	R	N/A	RLL, LLL, RUL, LUL	N/A	Yes	2nd Degree	N/A	N/A	Anxiety	Standing Up, Stance Abnormalities, Helicopter sign	Head, Trunk	Intention	Intention	Postural	Postural	No	N/A	N/A	N/A	N/A	Alcohol, Propranolol	Propranolol	38	No	No	No	No	No	No	N/A	N/A (frequency is not available)	N/A
16	65	Male	Retired self-employed builder	65	55	10	R	Tremor in legs	RLL, LLL	Sleep disturbance	N/A	N/A	Hypertension, hypercholesterolemia, acid reflux	Smoking	N/A	Spiral, Standing Up, Stance Abnormalities, Gait Abnormalities	N/A	Postural	Postural	N/A	N/A	No	N/A	N/A	N/A	N/A	Clonazepam, Pregabalin	Pregabalin	10	No	No	Yes	No	No	No	N/A	N/A (frequency is not available)	N/A
17	79	Female	N/A	73	71	2	R	Stance Disturbance	RLL, LLL, RUL, LUL	N/A	No	N/A	Rheumatoid arthritis, type 2 diabetes mellitus	N/A	N/A	Stance Abnormalities, Reflexes	N/A	Postural	Postural	Postural	Postural	No	N/A	N/A	N/A	N/A	Clonazepam, Gabapentin	Clonazepam	18	Yes	Yes	No	No	Yes	No	N/A	N/A (frequency is not available)	N/A
18	84	Female	N/A	75	74	1	R	Stance Disturbance	RLL, LLL	N/A	No	N/A	N/A	N/A	N/A	Stance Abnormalities, Gait Abnormalities	Trunk	Postural	Postural	Postural	Postural	Yes	N/A	N/A	N/A	N/A	Clonazepam	Clonazepam	10	Yes	No	No	No	Yes	No	N/A	N/A (frequency is not available)	N/A
19	81	Female	N/A	72	72	0	R	Stance Disturbance	RLL, LLL	N/A	No	N/A	Arthritis, hypertension	N/A	Depression	Standing Up, Stance Abnormalities, Gait Abnormalities	N/A	N/A	N/A	Postural	Postural	No	N/A	N/A	N/A	N/A	Clonazepam, Gabapentin, Topiramate, Levodopa, Alprazolam, Pregabalin	Clonazepam	3	Yes	No	No	Yes	Yes	No	N/A	N/A (frequency is not available)	N/A
20	63	Female	N/A	56	56	0	R	Tremor in legs	RLL, LLL	N/A	No	N/A	Focal segmental glomerulosclerosis, renal transplant 2007, migraine	N/A	N/A	Standing Up, Gait Abnormalities, Helicopter sign	N/A	Postural	Postural	Postural	Postural	No	N/A	N/A	Structural MRI Brain	FBC, ESR, CRP, U&E, Glucose, LFT, TFT	Clonazepam, Gabapentin, Propranolol, Alprazolam, Pregabalin	Propranolol	11	Yes	Yes	No	Yes	Yes	No	N/A	N/A (frequency is not available)	N/A
21	74	Female	N/A	70	40	30	R	Tremor in legs	RLL, LLL, RUL, LUL	N/A	Yes	1st Degree	Non-Hodgkin lymphoma	N/A	N/A	Standing Up, Stance Abnormalities, Gait Abnormalities	N/A	Postural	Postural	Postural	Postural	No	N/A	N/A	N/A	N/A	Clonazepam, Primidone, Phenobarbitone, Gabapentin, Topiramate	Primidone	30	Yes	No	No	No	No	No	N/A	N/A (frequency is not available)	N/A
22	85	Male	N/A	75	55	20	R	Stance Disturbance	RLL, LLL	N/A	Yes	1st Degree	Cerebellar ataxia with essential tremor 1999	Smoking	N/A	Standing Up	N/A	N/A	N/A	Postural	Postural	Yes	N/A	N/A	Structural MRI Brain	FBC, ESR, CRP, U&E, Glucose, LFT, GGT, TFT, Vitamin B12, Caeruloplasmin	Alcohol, Clonazepam, Primidone, Propranolol, Levodopa	Propranolol	30	Yes	No	Yes	Yes	Yes	Yes	N/A	N/A (frequency is not available)	N/A
23	76	Female	N/A	76	70	6	R	Stance Disturbance	RLL, LLL	N/A	No	N/A	Migraine	N/A	N/A	Standing Up, Stance Abnormalities	N/A	Postural	Postural	Postural	Postural	No	N/A	N/A	N/A	N/A	Clonazepam, Primidone, Phenobarbitone	N/A	6	Yes	No	No	No	No	No	N/A	N/A (frequency is not available)	N/A
24	75	Female	Retired	60	60	0	R	Tremor in legs	RLL, LLL	N/A	No	N/A	N/A	N/A	Depression	Spiral, Standing Up	N/A	Postural	Postural	Postural	Postural	No	N/A	N/A	Structural MRI Brain, Structural MRI Spine, Dopaminergic PET Scan	N/A	Clonazepam, Topiramate, Alprazolam, Pregabalin	Clonazepam	15	Yes	No	No	No	No	No	N/A	N/A (frequency is not available)	N/A
25	84	Female	N/A	84	74	10	R	Tremor in legs	Trunk	N/A	No	N/A	Oophorectomy, malignant cyst treatment with chemotherapy and hysterectomy 2006, left nephrectomy for carcinoma, hypertension, rheumatic fever.	Smoking	N/A	Standing Up	Trunk	Postural, Intention	Postural, Intention	Postural	Postural	No	N/A	N/A	N/A	N/A	Primidone, Propranolol	Primidone	10	Yes	No	No	No	No	No	N/A	N/A (frequency is not available)	N/A
26	69	Female	N/A	54	32	22	R	Stance Disturbance	RLL, LLL, Trunk	N/A	No	N/A	Hysterectomy, cataract surgery, detached retina in the right eye, hypertension	N/A	Anxiety	Standing Up	N/A	N/A	N/A	Postural	Postural	Yes	N/A	N/A	Structural MRI Brain	FBC, ESR	Alcohol, Primidone, Gabapentin, Topiramate, Propranolol, SSRI	Primidone	37	Yes	Yes	No	Yes	Yes	Yes	N/A	N/A (frequency is not available)	N/A
27	65	Male	N/A	20	10	10	N/A	Stance Disturbance	RLL, LLL	N/A	Yes	1st Degree	Head cyst removal, type 2 diabetes mellitus, childhood asthma.	Smoking	Depression	Standing Up, Helicopter sign	N/A	N/A	N/A	Postural	Postural	No	N/A	N/A	Structural MRI Brain, Structural MRI Spine	FBC, ESR, CRP, U&E, Glucose, LFT, TFT, Vitamin B12, Folate	Alcohol, Clonazepam, Gabapentin, Propranolol, Levodopa, Alprazolam, Amantadine	N/A	55	Yes	No	No	No	No	No	N/A	N/A (frequency is not available)	N/A
28	78	Female	N/A	N/A	58	N/A	L	Tremor in legs	RLL, LLL	N/A	No	N/A	Asthma	Smoking	N/A	Standing Up, Helicopter sign	Trunk	N/A	N/A	Postural	Postural	No	N/A	N/A	N/A	N/A	Clonazepam, Primidone, Gabapentin, Pramipexole	N/A	10	Yes	No	No	Yes	Yes	Yes	N/A	N/A (frequency is not available)	N/A
29	84	Female	N/A	62	60	2	R	Stance Disturbance	RLL, LLL, RUL, LUL	Memory disturbance	No	N/A	Rheumatoid arthritis, Type 2 DM	N/A	N/A	Standing Up, Stance Abnormalities, Gait Abnormalities, Helicopter sign	N/A	Postural	Postural	Postural	Postural	N/A	N/A	N/A	Structural MRI Brain	N/A	Gabapentin, Clonazepam, Propranolol, Sinemet	Clonazepam	24	Yes	No	No	Yes	Yes	Yes	N/A	N/A (frequency is not available)	N/A
30	89	Female	N/A	74	74	0	R	Shake in arms and legs, head tremor	RLL, LLL, RUL, LUL, Head	Imbalance	No	N/A	Hypertension, Paroxysmal atrial fibrillation, Cardiac pacemaker in situ, Nocturia	N/A	Anxiety	Standing Up, Stance Abnormalities, Gait Abnormalities, Helicopter sign, Rest tremor all over body, Jaw and tongue tremor	N/A	Postural, Action, Rest	Postural, Action, Rest	Postural, Action, Rest	Postural, Action, Rest	N/A	N/A	N/A	CT Head	N/A	Alprazolam, Lorazepam	Alprazolam	15	Yes	No	No	No	No	Yes	N/A	N/A (frequency is not available)	N/A
31	84	Female	N/A	N/A	51	N/A	N/A	Unsteady and wobbly on her feet	RLL, LL	N/A	N/A	N/A	Hypertension	N/A	Anxiety	Standing Up, Stance Abnormalities	N/A	N/A	N/A	Postural	Postural	N/A	N/A	N/A	N/A	N/A	Clonazepam, Zopiclone, Primidone, Mirtazapine	N/A	N/A	Yes	No	No	No	Yes	Yes	N/A	N/A (frequency is not available)	N/A
32	68	Female	N/A	57	51	6	R	Stance Disturbance	RLL, LLL, RUL, LUL	Broad-based gait	No	N/A	Focal segmental glomerulosclerosis, Renal transplant (December 2007), Metallic aortic valve, Migraine, Benign paroxysmal positional vertigo, Type 2 Diabetes	Smoking	N/A	Standing Up, Stance Abnormalities, Palpable OT in legs, Helicopter sign	N/A	Postural	Postural	Postural	Postural	Yes	N/A	N/A	Structural MRI Brain	N/A	Alprazolam, Pregabalin, Gabapentin, Ropinirole, Clonazepam, Propranolol, Topiramate	Propranolol	17	Yes	No	No	No	No	Yes	Tacrolimus	N/A (frequency is not available)	N/A
Abbreviation	Definition
ALP	Alkaline phosphatase
ALT	Alanine aminotransferase
BPPV	Benign paroxysmal positional vertigo
CRP	C-reactive protein
CT	Computed tomography
DaT Scan	Dopamine transporter scan
DBS	Deep brain stimulation
Dx	Diagnosis
DVT	Deep vein thrombosis
EMG	Electromyography
ESR	Erythrocyte sedimentation rate
ET	Essential tremor
FBC	Full blood count
GGT	Gamma-glutamyl transferase
HbA1c	Glycated haemoglobin
HTA	Arterial hypertension
Hx	History
SSRI	Selective serotonin reuptake inhibitor
Hz	Hertz
L	Left
LL	Lower limb
LLL	Left lower limb
LFT	Liver function tests
LUL	Left upper limb
MRI	Magnetic resonance imaging
OT	Orthostatic tremor
OT Plus	Orthostatic tremor plus
Pseudo OT	Pseudo-orthostatic tremor
R	Right
RLL	Right lower limb
RTA	Road traffic accident
RUL	Right upper limb
TFT	Thyroid function tests
U&E	Urea and electrolytes
UL	Upper limb
VIM	Ventral intermediate nucleus (thalamus)
ZI	Zona incerta
